# Supplementary material for: MiR-494-3p regulates mitochondrial biogenesis and thermogenesis through PGC1-α signalling in beige adipocytes
Source: Sci Rep. 2018 Oct 10;8:15096. doi: 10.1038/s41598-018-33438-3 (PMC6180067; doi:10.1038/s41598-018-33438-3)
Supplement: Supplementary file 2 [file 41598_2018_33438_MOESM2_ESM.xlsx]

## Sheet: Acute cold Ucp1 Fig.1B
	Acute cold exposure
				36b4						Ucp1
				Average Ct						Average Ct
	cd10	12℃	m_36B4	19.2985				cd10	12℃	23.0679
	cd11	12℃	m_36B4	20.0773				cd11	12℃	22.6424
	cd12	12℃	m_36B4	18.2475				cd12	12℃	21.1064
	cd13	12℃	m_36B4	19.822				cd13	12℃	22.2185
	cd14	12℃	m_36B4	17.6964				cd14	12℃	20.1784
	cd15	12℃	m_36B4	16.5106				cd15	12℃	20.2195
	cd16	12℃	m_36B4	17.6989				cd16	12℃	20.2917
	rt16	24 ℃	m_36B4	17.1226				rt16	24 ℃	22.721
	rt17	24 ℃	m_36B4	19.9517				rt17	24 ℃	27.2578
	rt18	24 ℃	m_36B4	18.7781				rt18	24 ℃	27.9825
	rt21	24 ℃	m_36B4	18.5833				rt21	24 ℃	21.7903
	rt22	24 ℃	m_36B4	17.7291				rt22	24 ℃	23.4032
	rt23	24 ℃	m_36B4	17.9577				rt23	24 ℃	23.4879
	rt24	24 ℃	m_36B4	19.8539				rt24	24 ℃	26.9963
						Qty
		m_36B4	Standard	18.0683		1
		m_36B4	Standard	18.8789		0.5
		m_36B4	Standard	19.7193		0.25
		m_36B4	Standard	20.7019		0.125
		m_36B4	Standard	21.6102		0.0625
		m_36B4	NTC	Undetermined
		23-mUCP1	Standard	21.0288		1
		23-mUCP1	Standard	21.5314		0.5
		23-mUCP1	Standard	22.5077		0.25
		23-mUCP1	Standard	23.5827		0.125
		23-mUCP1	Standard	24.5399		0.0625
		23-mUCP1	NTC	Undetermined
		Detector Name	Slope	Intercept	R2	Number of Standards
		m_36B4	-2.95875	18.0144	0.998646	5
		23-mUCP1	-3.01417	20.8234	0.987066	5

## Sheet: Chronic cold exposure Fig.1G
	Chronic cold exposure
		36b4				Ucp1
		average Ct				average Ct
	12℃	22.0067			12℃	25.2695
	12℃	23.3591			12℃	26.9048
	12℃	22.2943			12℃	25.0372
	24 ℃	26.5249			24 ℃	32.403
	24 ℃	26.6712			24 ℃	32.7071
	24 ℃	25.6025			24 ℃	30.2233
	24 ℃	26.0491			24 ℃	32.3152
					Qty
	m_36B4	Standard	21.5284		1
	m_36B4	Standard	22.8822		0.25
	m_36B4	Standard	23.875		0.125
	m_36B4	Standard	24.9471		0.0625
	m_36B4	NTC	Undetermined
	19-UCP1	Standard	24.1014		1
	19-UCP1	Standard	25.473		0.25
	19-UCP1	Standard	26.6782		0.125
	19-UCP1	Standard	28.0583		0.0625
	19-UCP1	NTC	Undetermined

## Sheet: Chronic cold miRNA expr. Fig.1K
	Chronic cold exposure				Acute cold expossure
		miR-494				miR-494
		average Ct				average Ct
	iWAT 24℃	26.4735			iWAT 12℃	21.8867
	iWAT 24℃	25.0949			iWAT 12℃	22.5846
	iWAT 24℃	24.1461			iWAT 12℃	22.8216
	iWAT 24℃	26.4088			iWAT 12℃	22.9789
	iWAT 12℃	25.5058			iWAT 12℃	27.7855
	iWAT 12℃	25.2617			iWAT 12℃	27.5374
	iWAT 12℃	24.8497			iWAT 12℃	27.345
	iWAT 12℃	24.8435			iWAT 12℃	29.2614
	BAT 24℃	20.9683			iWAT 12℃	28.9295
	BAT 24℃	21.7481			iWAT 12℃	29.1108
	BAT 24℃	21.1785			iWAT 12℃	29.3836
	BAT 24℃	23.0488			iWAT 12℃	22.5217
	BAT 24℃	23.6918			iWAT 24℃	22.1546
					iWAT 24℃	21.8884
		U6			iWAT 24℃	22.4454
	iWAT 24℃	average Ct			iWAT 24℃	27.3827
	iWAT 24℃	15.2871			iWAT 24℃	27.3913
	iWAT 24℃	16.9583			iWAT 24℃	27.3224
	iWAT 24℃	15.9776			iWAT 24℃	28.8494
	iWAT 12℃	13.9611			iWAT 24℃	28.5297
	iWAT 12℃	15.1413			iWAT 24℃	28.7777
	iWAT 12℃	15.5834			iWAT 24℃	28.726
	iWAT 12℃	14.9171
	BAT 24℃	14.991				U6
	BAT 24℃	11.9498				average Ct
	BAT 24℃	12.2901			iWAT 12℃	15.0146
	BAT 24℃	13.4287			iWAT 12℃	13.8971
	BAT 24℃	12.0908			iWAT 12℃	14.3086
					iWAT 12℃	14.4307
					iWAT 12℃	20.1888
					iWAT 12℃	19.6257
					iWAT 12℃	19.529
					iWAT 12℃	21.0034
					iWAT 12℃	20.8348
					iWAT 12℃	20.8779
					iWAT 12℃	20.8524
					iWAT 12℃	15.2514
					iWAT 24℃	14.9788
					iWAT 24℃	14.5258
					iWAT 24℃	14.517
					iWAT 24℃	19.4382
					iWAT 24℃	20.0146
					iWAT 24℃	19.9186
					iWAT 24℃	20.8185
					iWAT 24℃	20.8901
					iWAT 24℃	20.9964
					iWAT 24℃	21.3186

## Sheet: miRNA35 an 5p exp Fig 1L
			23-miR494-3p			miR-494-5p				U6
			average Ct			average Ct				average Ct
		mouse no 9	26.1654		mouse no 9	37.2538			mouse no 9	19.709
		mouse no 10	26.0406		mouse no 10	37.4225			mouse no 10	19.4264
		mouse no 11	26.2407		mouse no 11	38.1053			mouse no 11	19.1871
		mouse no 12	25.7595		mouse no 12	37.2494			mouse no 12	19.7557
		mouse no 13	27.9223		mouse no 13	Not detected			mouse no 13	18.6314
		mouse no 14	27.7409		mouse no 14	38.9167			mouse no 14	17.6503
		mouse no 15	27.5213		mouse no 15	39.531			mouse no 15	17.3025
		mouse no 16	27.5703		mouse no 16	39.4909			mouse no 16	17.4794

## Sheet: L1-white &beige miR-494 Fig. 2D
				miR-494-3p			U6
				average Ct			average Ct
			d0	25.3387		d0	17.3191
			d0	25.1736		d0	16.6575
			d0	24.9582		d0	17.0061
			d2	24.8189		d2	16.8179
			d2	24.5652		d2	16.3516
			d2	24.3088		d2	16.8302
3T3-L1 beige						3T3-L1 white
	miR-494			U6			miR-494-3p		U6
	average Ct			average Ct			average Ct		average Ct
d4	23.0842		d4 iso-	16.9126		day4	23.9165	day4	12.0411
d4	22.6505		d4 iso-	16.8259		day4	23.6068	day4	12.2139
d4	22.2855		d4 iso-	15.9512		day4	24.8595	day4	11.6138
d6	26.3098		d6 iso-	17.3517		day4	31.1592	day4	18.0497
d6	25.6638		d6 iso-	16.5188		day4	27.3244	day4	17.0589
d6	25.6267		d6 iso-	17.0843		day4	20.2598	day4	17.3466
d8	25.5587		d8 iso-	16.2173		day4	30.34	day4	22.58
d8	25.1806		d8 iso-	16.4625		day4	22.0108	day4	12.356
d8	25.4473		d8 iso-	16.794		day6	23.0154	day6	12.2368
d10	25.5663		d10 iso-	16.0938		day6	25.2134	day6	11.7586
d10	25.7315		d10 iso-	16.8122		day6	29.3442	day6	18.1868
d10	25.3498		d10 iso-	16.2726		day6	27.0064	day6	15.4054
						day6	20.0676	day6	18.4676
						day6	31.28	day6	21.2033
						day8	22.3728	day8	12.2649
						day8	21.7915	day8	12.1783
						day8	24.9236	day8	12.0213
						day8	29.1206	day8	17.4199
						day8	26.99	day8	16.9862
						day8	20.3406	day8	17.5643
						day8	31.3	day8	20.17
						day10	22.0592	day10	12.3699
						day10	22.7614	day10	12.1415
						day10	24.6119	day10	11.4881
						day10	29.3675	day10	16.4492
						day10	27.0412	day10	17.3205
						day10	21.4032	day10	16.9428
						day10	31.4133	day10	20.5033

## Sheet: Fig 2G Ucp1 white vs beige
			Ucp1
			average Ct
		3T3-L1 White	28.6325
		3T3-L1 White	28.4521
		3T3-L1 White	28.2802
		3T3-L1 White	28.7328
		3T3-L1 beige	23.6529
		3T3-L1 beige	23.3712
		3T3-L1 beige	22.8712
		3T3-L1 beige	22.7094
			36b4
			average Ct
		3T3-L1 White	17.4078
		3T3-L1 White	17.5975
		3T3-L1 White	16.9859
		3T3-L1 White	17.4006
		3T3-L1 beige	17.2014
		3T3-L1 beige	16.712
		3T3-L1 beige	16.0634
		3T3-L1 beige	16.0315
				average Ct		Qty
		36B4	Standard	15.4131		1
		36B4	Standard	16.3126		0.5
		36B4	Standard	17.3676		0.25
		36B4	Standard	18.2405		0.125
		36B4	Standard	19.1997		0.0625
		19-UCP1	Standard	24.4314		1
		19-UCP1	Standard	25.339		0.5
		19-UCP1	Standard	26.6132		0.25
		19-UCP1	Standard	27.6039		0.125
		19-UCP1	Standard	28.5709		0.0625
		19-UCP1	NTC	Undetermined

## Sheet: Fig 2H miR-494 beige iso-+
	3T3-L1 beige
		miR-494			U6
		average Ct			average Ct
	iso-	23.0842		iso-	16.9126
	iso-	22.6505		iso-	16.8259
	iso-	22.2855		iso-	15.9512
	iso+	23.0494		iso+	16.4808
	iso+	23.416		iso+	16.2806
	iso+	23.5739		iso+	16.7131

## Sheet: 3T3-L1 beige Fig3F&G
	3T3-L1 beige
		Sample Name	Detector		Ct				Sample Name	Detector		Ct				Sample Name	Detector	Task	Ct
		Precursor	m_36B4		15.0559				Precursor	m_36B4		14.9548				Inhibitor	m_36B4		15.0296
		Precursor	m_36B4		14.9759				Precursor	m_36B4		14.893				Inhibitor	m_36B4		14.7826
		Precursor	m_36B4		15.0699				Precursor	m_36B4		15.0237				Inhibitor	m_36B4		14.8147
		Precursor	m_36B4		14.9306				Precursor	m_36B4		14.8592				Inhibitor	m_36B4		14.7667
		Precursor	m_36B4		14.8882				Precursor	m_36B4		14.7834				Inhibitor	m_36B4		14.8367
		Precursor	m_36B4		15.0768				Precursor	m_36B4		15.0207				Inhibitor	m_36B4		14.7986
		Control-Prec	m_36B4		15.0296				Control-Prec	m_36B4		14.9211				Inhibitor-control	m_36B4		14.7549
		Control-Prec	m_36B4		15.0577				Control-Prec	m_36B4		15.0328				Inhibitor-control	m_36B4		14.7868
		Control-Prec	m_36B4		15.2187				Control-Prec	m_36B4		15.1235				Inhibitor-control	m_36B4		14.8429
		Control-Prec	m_36B4		14.9755				Control-Prec	m_36B4		14.8826				Inhibitor-control	m_36B4		14.8064
		Control-Prec	m_36B4		15.0751				Control-Prec	m_36B4		15.0014				Inhibitor-control	m_36B4		14.8159
		Control-Prec	m_36B4		15.1369				Control-Prec	m_36B4		15.1216				Inhibitor-control	m_36B4		14.9939
		Precursor	m_36B4		14.9866				Precursor	m_36B4		14.9269				Inhibitor	m_PGC1alpha		21.4354
		Precursor	m_36B4		14.9093				Precursor	m_36B4		14.888				Inhibitor	m_PGC1alpha		20.5789
		Precursor	m_36B4		15.0642				Precursor	m_36B4		15.0264				Inhibitor	m_PGC1alpha		20.4493
		Precursor	m_36B4		14.9683				Precursor	m_36B4		14.8621				Inhibitor	m_PGC1alpha		20.1755
		Precursor	m_36B4		14.9253				Precursor	m_36B4		14.7702				Inhibitor	m_PGC1alpha		20.3595
		Precursor	m_36B4		15.0506				Precursor	m_36B4		15.0136				Inhibitor	m_PGC1alpha		20.2993
		Control-Prec	m_36B4		15.031				Control-Prec	m_36B4		14.9107				Inhibitor-control	m_PGC1alpha		20.5351
		Control-Prec	m_36B4		15.0473				Control-Prec	m_36B4		15.0556				Inhibitor-control	m_PGC1alpha		20.1859
		Control-Prec	m_36B4		15.1953				Control-Prec	m_36B4		15.1092				Inhibitor-control	m_PGC1alpha		20.6628
		Control-Prec	m_36B4		14.9726				Control-Prec	m_36B4		14.8988				Inhibitor-control	m_PGC1alpha		20.7606
		Control-Prec	m_36B4		15.0499				Control-Prec	m_36B4		14.9875				Inhibitor-control	m_PGC1alpha		20.7909
		Control-Prec	m_36B4		15.1123				Control-Prec	m_36B4		15.0532				Inhibitor-control	m_PGC1alpha		20.8331
		Precursor	19-UCP1		24.2224				Precursor	m_Cidea		17.8114				Inhibitor	19-UCP1		22.22
		Precursor	19-UCP1		24.267				Precursor	m_Cidea		17.7661				Inhibitor	19-UCP1		22.3513
		Precursor	19-UCP1		24.236				Precursor	m_Cidea		18.1015				Inhibitor	19-UCP1		22.0695
		Precursor	19-UCP1		23.7757				Precursor	m_Cidea		17.7886				Inhibitor	19-UCP1		21.9592
		Precursor	19-UCP1		23.8129				Precursor	m_Cidea		17.5069				Inhibitor	19-UCP1		22.0752
		Precursor	19-UCP1		23.787				Precursor	m_Cidea		17.4161				Inhibitor	19-UCP1		22.0598
		Control-Prec	19-UCP1		22.8802				Control-Prec	m_Cidea		17.4541				Inhibitor-control	19-UCP1		22.5142
		Control-Prec	19-UCP1		22.7565				Control-Prec	m_Cidea		17.2196				Inhibitor-control	19-UCP1		21.8222
		Control-Prec	19-UCP1		23.0907				Control-Prec	m_Cidea		17.2707				Inhibitor-control	19-UCP1		22.4209
		Control-Prec	19-UCP1		23.0304				Control-Prec	m_Cidea		17.4419				Inhibitor-control	19-UCP1		22.4879
		Control-Prec	19-UCP1		23.354				Control-Prec	m_Cidea		17.6121				Inhibitor-control	19-UCP1		22.4429
		Control-Prec	19-UCP1		22.7161				Control-Prec	m_Cidea		16.964				Inhibitor-control	19-UCP1		22.429
		Precursor	19-UCP1		24.1354				Precursor	m_Cidea		17.858				Inhibitor	m_Cidea		17.0132
		Precursor	19-UCP1		24.231				Precursor	m_Cidea		17.8424				Inhibitor	m_Cidea		16.7838
		Precursor	19-UCP1		24.2589				Precursor	m_Cidea		18.1002				Inhibitor	m_Cidea		16.4261
		Precursor	19-UCP1		23.9272				Precursor	m_Cidea		17.7787				Inhibitor	m_Cidea		16.5104
		Precursor	19-UCP1		23.6675				Precursor	m_Cidea		17.5976				Inhibitor	m_Cidea		16.5078
		Precursor	19-UCP1		23.6761				Precursor	m_Cidea		17.4737				Inhibitor	m_Cidea		16.4569
		Control-Prec	19-UCP1		22.8468				Control-Prec	m_Cidea		17.3938				Inhibitor-control	m_Cidea		16.8409
		Control-Prec	19-UCP1		22.7765				Control-Prec	m_Cidea		17.2559				Inhibitor-control	m_Cidea		16.4817
		Control-Prec	19-UCP1		23.0212				Control-Prec	m_Cidea		17.2752				Inhibitor-control	m_Cidea		16.9791
		Control-Prec	19-UCP1		23.0981				Control-Prec	m_Cidea		17.3968				Inhibitor-control	m_Cidea		16.8855
		Control-Prec	19-UCP1		23.2539				Control-Prec	m_Cidea		17.6597				Inhibitor-control	m_Cidea		16.8988
		Control-Prec	19-UCP1		22.7764				Control-Prec	m_Cidea		16.9764				Inhibitor-control	m_Cidea		16.6657
									Precursor	m_Tfam		19.2869				Inhibitor	m_Tfam		18.7811
									Precursor	m_Tfam		19.1051				Inhibitor	m_Tfam		18.337
		m_36B4	Standard	14.7542					Precursor	m_Tfam		19.3799				Inhibitor	m_Tfam		18.3523
		m_36B4	Standard	15.202					Precursor	m_Tfam		19.0627				Inhibitor	m_Tfam		18.2975
		m_36B4	Standard	15.9843					Precursor	m_Tfam		19.0304				Inhibitor	m_Tfam		18.5189
		m_36B4	Standard	16.5951					Precursor	m_Tfam		19.318				Inhibitor	m_Tfam		18.4055
		m_36B4	Standard	17.4613					Control-Prec	m_Tfam		19.0514				Inhibitor-control	m_Tfam		18.4499
		m_36B4	NTC	Undetermined					Control-Prec	m_Tfam		19.0787				Inhibitor-control	m_Tfam		18.3074
		19-UCP1	Standard	21.6172					Control-Prec	m_Tfam		19.0906				Inhibitor-control	m_Tfam		18.548
		19-UCP1	Standard	22.463					Control-Prec	m_Tfam		18.8945				Inhibitor-control	m_Tfam		18.6443
		19-UCP1	Standard	23.4848					Control-Prec	m_Tfam		19.0741				Inhibitor-control	m_Tfam		18.7403
		19-UCP1	Standard	24.6234					Control-Prec	m_Tfam		19.0931				Inhibitor-control	m_Tfam		18.8935
		19-UCP1	Standard	25.879					Precursor	m_Tfam		19.4002					m_36B4	Standard	14.5022
		19-UCP1	NTC	Undetermined					Precursor	m_Tfam		19.2021					m_36B4	Standard	15.0486
									Precursor	m_Tfam		19.4515					m_36B4	Standard	15.4894
									Precursor	m_Tfam		19.0582					m_36B4	Standard	16.2157
									Precursor	m_Tfam		19.0974					m_36B4	Standard	17.0556
									Precursor	m_Tfam		19.3822					m_36B4	NTC	Undetermined
									Control-Prec	m_Tfam		19.034					m_Cidea	Standard	16.2772
									Control-Prec	m_Tfam		19.128					m_Cidea	Standard	17.0403
									Control-Prec	m_Tfam		19.1191					m_Cidea	Standard	17.9356
									Control-Prec	m_Tfam		18.9548					m_Cidea	Standard	18.9441
									Control-Prec	m_Tfam		19.1622					m_Cidea	Standard	19.9687
									Control-Prec	m_Tfam		19.0418					m_Cidea	NTC	Undetermined
									Precursor	m_PGC1alpha		21.529					m_PGC1alpha	Standard	19.9199
									Precursor	m_PGC1alpha		21.1582					m_PGC1alpha	Standard	20.8389
									Precursor	m_PGC1alpha		21.3097					m_PGC1alpha	Standard	21.6644
									Precursor	m_PGC1alpha		21.1944					m_PGC1alpha	Standard	22.6245
									Precursor	m_PGC1alpha		21.0375					m_PGC1alpha	Standard	23.5327
									Precursor	m_PGC1alpha		21.3597					m_PGC1alpha	NTC	Undetermined
									Control-Prec	m_PGC1alpha		20.6416					m_Tfam	Standard	17.8035
									Control-Prec	m_PGC1alpha		20.5576					m_Tfam	Standard	18.6201
									Control-Prec	m_PGC1alpha		20.8686					m_Tfam	Standard	19.5466
									Control-Prec	m_PGC1alpha		21.148					m_Tfam	Standard	20.7202
									Control-Prec	m_PGC1alpha		21.0328					m_Tfam	Standard	21.6719
									Control-Prec	m_PGC1alpha		20.6701					m_Tfam	NTC	33.1852
									Precursor	m_PGC1alpha		21.4898					19-UCP1	Standard	21.9268
									Precursor	m_PGC1alpha		21.1791					19-UCP1	Standard	22.5847
									Precursor	m_PGC1alpha		21.2869					19-UCP1	Standard	23.5308
									Precursor	m_PGC1alpha		21.1709					19-UCP1	Standard	24.3505
									Precursor	m_PGC1alpha		21.0521					19-UCP1	Standard	25.4515
									Precursor	m_PGC1alpha		21.361					19-UCP1	NTC	Undetermined
									Control-Prec	m_PGC1alpha		20.6677
									Control-Prec	m_PGC1alpha		20.7733
									Control-Prec	m_PGC1alpha		20.9266
									Control-Prec	m_PGC1alpha		21.1398
									Control-Prec	m_PGC1alpha		21.1281
									Control-Prec	m_PGC1alpha		20.7423
										m_36B4	Standard	15.0406
										m_36B4	Standard	15.5872
										m_36B4	Standard	16.3378
										m_36B4	Standard	17.2086
										m_36B4	NTC	30.6363
										m_Tfam	Standard	17.9637
										m_Tfam	Standard	18.7827
										m_Tfam	Standard	19.6909
										m_Tfam	Standard	20.7444
										m_Tfam	Standard	21.8877
										m_Tfam	NTC	32.9424
										m_Cidea	Standard	16.2733
										m_Cidea	Standard	17.0368
										m_Cidea	Standard	17.963
										m_Cidea	Standard	18.8212
										m_Cidea	Standard	19.8038
										m_Cidea	NTC	32.022
										m_PGC1alpha	Standard	20.1096
										m_PGC1alpha	Standard	21.0596
										m_PGC1alpha	Standard	22.0521
										m_PGC1alpha	Standard	23.1055
										m_PGC1alpha	Standard	24.166
										m_PGC1alpha	NTC	Undetermined

## Sheet: Fig Supl 1 3T3-L1 white mtDNA
	3T3-L1 white
	Sample Name	Detector	Task	Ct
	Precursor	m_mtDNA COX2		26.207
	Precursor	m_mtDNA COX2		21.7024
	Precursor	m_mtDNA COX2		23.0109
	Precursor	m_mtDNA COX2		23.4088
	Precursor	m_mtDNA COX2		22.9867
	Precursor	m_mtDNA COX2		21.846
	Control-Prec	m_mtDNA COX2		22.3011
	Control-Prec	m_mtDNA COX2		22.8455
	Control-Prec	m_mtDNA COX2		21.2109
	Control-Prec	m_mtDNA COX2		22.1811
	Control-Prec	m_mtDNA COX2		22.1845
	Control-Prec	m_mtDNA COX2		21.5681
	Precursor	m_mt DNA UCP-2		23.8045
	Precursor	m_mt DNA UCP-2		20.8106
	Precursor	m_mt DNA UCP-2		21.826
	Precursor	m_mt DNA UCP-2		21.9136
	Precursor	m_mt DNA UCP-2		21.0708
	Precursor	m_mt DNA UCP-2		20.8151
	Control-Prec	m_mt DNA UCP-2		21.2712
	Control-Prec	m_mt DNA UCP-2		21.7879
	Control-Prec	m_mt DNA UCP-2		20.4409
	Control-Prec	m_mt DNA UCP-2		22.0762
	Control-Prec	m_mt DNA UCP-2		21.3388
	Control-Prec	m_mt DNA UCP-2		21.1827
	Inhibitor	m_mtDNA COX2		20.2548
	Inhibitor	m_mtDNA COX2		22.1538
	Inhibitor	m_mtDNA COX2		20.496
	Inhibitor	m_mtDNA COX2		24.3389
	Inhibitor	m_mtDNA COX2		22.8847
	Inhibitor	m_mtDNA COX2		24.9071
	Inhibitor-control	m_mtDNA COX2		22.7465
	Inhibitor-control	m_mtDNA COX2		25.578
	Inhibitor-control	m_mtDNA COX2		20.9414
	Inhibitor-control	m_mtDNA COX2		20.2385
	Inhibitor-control	m_mtDNA COX2		20.0555
	Inhibitor-control	m_mtDNA COX2		21.6589
	Inhibitor	m_mt DNA UCP-2		20.3887
	Inhibitor	m_mt DNA UCP-2		21.607
	Inhibitor	m_mt DNA UCP-2		20.7351
	Inhibitor	m_mt DNA UCP-2		22.9008
	Inhibitor	m_mt DNA UCP-2		22.1422
	Inhibitor	m_mt DNA UCP-2		23.8398
	Inhibitor-control	m_mt DNA UCP-2		21.6742
	Inhibitor-control	m_mt DNA UCP-2		23.6182
	Inhibitor-control	m_mt DNA UCP-2		20.2048
	Inhibitor-control	m_mt DNA UCP-2		20.4647
	Inhibitor-control	m_mt DNA UCP-2		20.3498
	Inhibitor-control	m_mt DNA UCP-2		21.6303
		m_mtDNA COX2	Standard	25.3873
		m_mtDNA COX2	Standard	28.6362
		m_mtDNA COX2	Standard	32.1346
		m_mtDNA COX2	Standard	34.4981
		m_mtDNA COX2	Standard	37.6193
		m_mtDNA COX2	NTC	Undetermined
		m_mt DNA UCP-2	Standard	24.2241
		m_mt DNA UCP-2	Standard	27.2313
		m_mt DNA UCP-2	Standard	29.6092
		m_mt DNA UCP-2	Standard	32.0888
		m_mt DNA UCP-2	Standard	33.1945
		m_mt DNA UCP-2	NTC	Undetermined

## Sheet: Fig 3E 3T3-L1 beige mtDNA
	3T3-L1 beige
	Sample Name	Detector	Task	Ct			Sample Name	Detector	Task	Ct
	Precursor	m_mtDNA COX2		16.4643			Inhibitor	m_mtDNA COX2		22.5277
	Precursor	m_mtDNA COX2		17.2824			Inhibitor	m_mt DNA UCP-2		24.2058
	Precursor	m_mtDNA COX2		16.3683			Inhibitor	m_mtDNA COX2		22.3826
	Precursor	m_mtDNA COX2		17.2299			Inhibitor	m_mtDNA COX2		20.9453
	Precursor	m_mtDNA COX2		16.9085			Inhibitor	m_mtDNA COX2		21.2257
	Precursor	m_mtDNA COX2		17.3286			Inhibitor	m_mtDNA COX2		21.625
	Control-Prec	m_mtDNA COX2		16.7173			Inhibitor	m_mtDNA COX2		20.8277
	Control-Prec	m_mtDNA COX2		16.7348			Inhibitor-control	m_mtDNA COX2		22.5501
	Control-Prec	m_mtDNA COX2		16.2762			Inhibitor-control	m_mtDNA COX2		20.8453
	Control-Prec	m_mtDNA COX2		16.3565			Inhibitor-control	m_mtDNA COX2		22.0602
	Control-Prec	m_mtDNA COX2		16.3515			Inhibitor-control	m_mtDNA COX2		22.2827
	Precursor	m_mt DNA UCP-2		20.0141			Inhibitor-control	m_mtDNA COX2		23.1856
	Precursor	m_mt DNA UCP-2		20.2036			Inhibitor-control	m_mtDNA COX2		22.6379
	Precursor	m_mt DNA UCP-2		19.9134			Inhibitor	m_mt DNA UCP-2		23.5728
	Precursor	m_mt DNA UCP-2		20.2663			Inhibitor	m_mt DNA UCP-2		24.0832
	Precursor	m_mt DNA UCP-2		20.1022			Inhibitor	m_mt DNA UCP-2		24.3705
	Precursor	m_mt DNA UCP-2		20.3268			Inhibitor	m_mt DNA UCP-2		24.0875
	Control-Prec	m_mt DNA UCP-2		19.9469			Inhibitor	m_mt DNA UCP-2		24.129
	Control-Prec	m_mt DNA UCP-2		20.1503			Inhibitor-control	m_mt DNA UCP-2		24.3443
	Control-Prec	m_mt DNA UCP-2		19.9698			Inhibitor-control	m_mt DNA UCP-2		23.6923
	Control-Prec	m_mt DNA UCP-2		20.0199			Inhibitor-control	m_mt DNA UCP-2		24.1849
	Control-Prec	m_mt DNA UCP-2		20.0119			Inhibitor-control	m_mt DNA UCP-2		24.0915
		m_mtDNA COX2	Standard	15.2364			Inhibitor-control	m_mt DNA UCP-2		24.2711
		m_mtDNA COX2	Standard	15.659			Inhibitor-control	m_mt DNA UCP-2		24.4349
		m_mtDNA COX2	Standard	16.3507				m_mtDNA COX2	Standard	21.1572
		m_mtDNA COX2	NTC	36.2633				m_mtDNA COX2	Standard	22.2452
		m_mt DNA UCP-2	Standard	20.269				m_mtDNA COX2	Standard	23.687
		m_mt DNA UCP-2	Standard	21.0682				m_mtDNA COX2	Standard	24.623
		m_mt DNA UCP-2	Standard	22.0834				m_mtDNA COX2	NTC	Undetermined
		m_mt DNA UCP-2	Standard	23.0043				m_mt DNA UCP-2	Standard	24.2717
		m_mt DNA UCP-2	Standard	24.0486				m_mt DNA UCP-2	Standard	25.1697
		m_mt DNA UCP-2	NTC	Undetermined				m_mt DNA UCP-2	Standard	26.2624
	Control-Prec	m_mtDNA COX2	Unknown	16.1538				m_mt DNA UCP-2	Standard	27.4117
	Control-Prec	m_mt DNA UCP-2	Unknown	19.8906				m_mt DNA UCP-2	Standard	28.5191
								m_mt DNA UCP-2	NTC	Undetermined

[truncated: 3 more sheets: Fig 5G iWAT mtDNA, FIg 5E&F miR-4943p and 5p , Fig 5D miR-494-3p ]
